# Supplementary material for: Preparation and Characterization of Chitosan-Modified Bentonite Hydrogels and Application for Tetracycline Adsorption from Aqueous Solution
Source: Gels. 2024 Jul 28;10(8):503. doi: 10.3390/gels10080503 (PMC11353548; doi:10.3390/gels10080503)
Supplement: Supplementary file 1 [file gels-10-00503-s001.zip]

Archive with 1 entries (1 files):
- gels-3106872-supplementary.pdf
